# Supplementary material for: Glucose-dependent insulinotropic polypeptide receptor signaling alleviates gut inflammation in mice
Source: JCI Insight. 2024 Dec 26;10(3):e174825. doi: 10.1172/jci.insight.174825 (PMC11948578; doi:10.1172/jci.insight.174825)
Supplement: Supporting data values [file jciinsight-10-174825-s157.xlsx]

## Sheet: Figure 1
Figure1		PBS						GIP
1B	Veh	0.711659	0.146282	0.516124	0.14533	0.20137	0.188154	0.121007	0.146895	0.087507	0.131461	0.141624	0.094098
Il1b	5FU	0.852998	0.077045	0.88063	0.380528	0.657351	0.486893	0.093052	0.097947	0.132871	0.121934	0.097374	0.096504
1B	Veh	0.01042	0.012152	0.013406	0.017014	0.007172	0.031928	0.011331	0.009762	0.008064	0.011351	0.015316	0.007866
Il10	5FU	0.032647	0.007364	0.022626	0.017844	0.012105	0.016157	0.00528	0.00616	0.011036	0.004438	0.006958	0.011009
1C	Veh	0.229136	0.203426	0.23087	0.079443	0.09977	0.064989	0.056656	0.060597	0.046194	0.046686	0.058504	0.060614
Il1b	5FU	0.540435	0.048053	0.487803	0.105443	0.250984	0.258891	0.056236	0.053701	0.062949	0.058931	0.053814	0.040151
1C	Veh	0.015444	0.020825	0.016102	0.020349	0.021933	0.015743	0.017755	0.022515	0.01265	0.009409	0.01444	0.022227
Il10	5FU	0.083036*	0.014703	0.031273	0.023138	0.020779	0.023439	0.009133	0.007965	0.019516	0.013491	0.014307	0.014644
1D	Veh	0.355625	0.07956	0.202853	0.075381	0.135956	0.061297	0.077609	0.07648	0.068504	0.087882	0.063675	0.054968
Il1b	5FU	0.255447	0.060977	0.474836	0.133218	0.450605	0.233	0.066967	0.056234	0.073292	0.064734	0.069149	0.026355
1D	Veh	0.020196	0.019926	0.013885	0.017633	0.012865	0.021982	0.009575	0.014188	0.010924	0.014251	0.015282	0.016333
Il10	5FU	0.021875	0.013949	0.041891	0.050485	0.049391	0.012046	0.010182	0.007233	0.015577	0.012949	0.013609	0.010641
1D	Veh	0.001862	0.00224	0.002398	0.00189	0.002648	0.000707	0.001102	0.000937	0.001437	0.000454	0.000498	0.001307
Ifng	5FU	0.002997	0.003205	0.006455	0.004333	0.013622*	0.003885	0.000873	0.001019	0.001191	0.000699	0.001215	0.00157
1D	Veh	0.056228	0.08532	0.116881	0.093618	0.077219	0.084252	0.036462	0.038337	0.030755	0.017495	0.012297	0.034375
Ccr2	5FU	0.112272	0.058345	0.14057	0.353347*	0.137985	0.104092	0.033221	0.050571	0.079496	0.047958	0.041684	0.020324

## Sheet: Figure 2
Figure2			PBS											GIP
2B	BW	Veh	25	25.42	26.3	25.52	24.71	24.03	27.52	23.99	27.88	26.94		23.62	24.67	26.22	24.32	25	25.94	25.69	25.58	25.13	26.62
		5FU	22.33	21.65	21.4	22.8	25.19	24.96	26.34	24.8	24.48	25.48		21.41	24.68	20.82	25.29	24.03	21.68	25.72	25.02	25.48	24.11
2C	SBW	Veh	0.042	0.033	0.034	0.035	0.036	0.036	0.047	0.036	0.047	0.039		0.045	0.038	0.049	0.036	0.041	0.046	0.043	0.042	0.038	0.045
		5FU	0.031	0.036	0.031	0.038	0.03	0.037	0.039	0.037	0.046	0.033		0.034	0.032	0.035	0.038	0.045	0.034	0.045	0.033	0.036	0.041
2C	SBL	Veh	1.594	1.683	1.616	1.509	1.632	1.662	1.602	1.494	1.65	1.617		1.603	1.624	1.624	1.616	1.573	1.638	1.728	1.601	1.546	1.575
		5FU	1.631	1.592	1.63	1.546	1.656	1.584	1.542	1.576	1.562	1.666		1.466	1.665	1.576	1.635	1.508	1.482	1.74	1.594	1.614	1.638
2C	W/L ratio	Veh	2.609	1.973	2.119	2.31	2.188	2.171	2.928	2.422	2.861	2.401		2.803	2.323	3.011	2.2	2.588	2.829	2.486	2.611	2.425	2.878
		5FU	1.877	2.278	1.909	2.478	1.784	2.344	2.558	2.324	2.952	2.011		2.303	1.945	2.205	2.297	3.018	2.322	2.587	2.075	2.254	2.493
2D	Gut Perm	Veh	1.14e-08	4.69e-11	8.81e-11	2.53e-10	9.34e-09							6.98e-09	1.62e-08	8.66e-09	2.01e-09	1.19e-10
		5FU	1.26e-08	8.11e-09	1.41e-09	1.78e-10	7.28e-09							2.25e-08	2.56e-10	6.33e-09	4.35e-10	4.03e-10
2F	Villus Height	Veh	149.825	141.655	148.41	153.622	129.747	128.121	166.885	171.983				162.551	147.019	193.387	196.711	155.49	212.416	172.952	182.308	183.285
		5FU	149.204	129.319	122.419	110.412	136.894	103.66	118.793	112.658	113.414			113.136	115.513	143.076	139.79	129.552	136.309	78.685	120.519	130.592
2F	Crypt Depth	Veh		52.63	53.24	51.95	46.91		53.84	43.71	57.85	54.09		48.14	48.92		54.73	61.71	54.79	56.07	61.98	59.66	52.93
		5FU	51.83	64.81	46.65	50.29	47.98	40.92	50.66		54.86	54.17		48.56	60.84	70.67	69.58	62.93		58.08	63.6	60.35	57.54
2F	Crypt Density	Veh		102	113	109	95		107	114	116	97		110	108		107	121	101	104	108	97	94
		5FU	88	100	91	89	91	93	98		111	95		87	87	109	100	106		104	114	105	98
2G	Ki67	Veh	1376.75	2086	1626	1383	1378	2022	1816	1705	2435	1934		1691	1522	1457	2141	2237	2018	2120	1749	1674	1848
		5FU	360	347	486	326	509	380	439	1336*	647	552		394	842	487	2071	874	595	1684	1153	888	733
2H	NE	Veh	10	8	5	3	4	3	11	7	7	2				10	3	3		2	6	1	2
		5FU	44	37	32	68	30	169	47	120	49	59		16	139*	22	83	5	51	59		16	32
2I	CD68	Veh	19312	16966	2209	19020	13762	13800	17582	16102	19610	11050		11144	6008	3521	5481	17203	11863		4138	12149
		5FU	20360	35144	12345	19094	26803	12880	20453	21731	17632			8070	7530	13130	20148	17980	14143	23484	12673	11849	10812
2J	Ly6g	Veh	2.3e-05	2.1e-05	1.8e-05	1.7e-05								1.1e-05	5.2e-05	3.3e-05	2e-05		8e-06	5e-06	8e-06	6e-06	1.4e-05
		5FU	0.000903	0.000394	0.001068	0.022266*	0.002328	0.0073	0.009134	0.008189	0.003232	0.003623		0.001833	0.006713	0.009636	0.004018	0.000605	0.000216	0.000591	0.004029	0.000701	0.000526
2J	Adgre1	Veh	0.001919	0.001946	0.001975	0.00183	0.001851	0.002119	0.002697	0.003258	0.00298			0.001454	0.002131	0.002043	0.002045	0.001379	0.002146	0.002369	0.001776	0.001665	0.002404
		5FU	0.002777	0.003201	0.00261	0.002452	0.002791	0.00302	0.002421	0.001512	0.002709	0.002847		0.002511	0.002063	0.002358	0.000681	0.001337	0.001684	0.001833	0.002167	0.002173	0.002662
2J	Cd68	Veh	0.011663	0.012425	0.013564	0.013377	0.013658	0.011274	0.016115	0.042519*	0.015049			0.009033	0.00977	0.01078	0.008146	0.009316	0.016766	0.015648	0.0139	0.017952	0.017807
		5FU	0.029434	0.026675	0.018827	0.017739	0.018793	0.030198	0.033636	0.014918	0.035379	0.03617		0.019227	0.022856	0.023132	0.069913*	0.01329	0.021014	0.014767	0.025825	0.019871	0.024827
2J	Il1b	Veh	0.002229	0.002613	0.002759	0.002521	0.002281	0.003668	0.003022	0.013018*	0.003113			0.001676	0.002079	0.00157	0.001667	0.001912	0.003795	0.003353	0.002769	0.004801	0.002484
		5FU	0.007661	0.00509	0.004604	0.003302	0.002124	0.015552	0.019259	0.003359	0.007888	0.014044		0.003488	0.0075	0.004621	0.001714	0.001868	0.004986	0.005951	0.016029*	0.006871	0.005448
2J	Il6	Veh	1.65007e-05	6.42584e-05	3.98804e-05	5.01345e-05	6.37877e-05	2.56793e-05	3.98776e-05	0.000143968	3.22731e-05			2.01721e-05	4.20499e-05	5.55615e-05	4.69934e-05	3.87815e-05	1.5646e-05	5.80279e-05	2.1006e-05	3.89255e-05	9.57937e-05
		5FU	0.000304718	0.000301169	0.00019401	0.000116065	0.000134463	0.000112998	0.000339981	4.99891e-05	0.000112304	0.00027829		8.78167e-05	0.000162637		8.16396e-05	9.00234e-05	0.000172272	0.0001271	0.00030684075*	0.000108631	0.00010849
2J	S100a8	Veh	2.55996e-05	3.33885e-05	1.81537e-05	1.27255e-05	1.93991e-05	8.87239e-06	1.83178e-05	3.79384e-05	1.01874e-05			9.99277e-06	1.69247e-05		1.29601e-05	9.28426e-06	1.57292e-05	1.24784e-05	2.5281e-05	1.28391e-05	5.43423e-05
		5FU	4.59803e-05	0.000164135	6.3894e-05	0.000110521	3.8194e-05	0.000605148	0.00030366	0.000280381	0.000154054	0.000315594		2.14462e-05	0.00125392	0.000205592	5.68242e-05	1.37323e-05	0.000135023	0.00141955	0.00165952	8.66619e-05	0.000199515
2J	S100a9	Veh	6.92909e-06	8.43536e-06	1.9407e-05		3.71911e-05	7.04948e-06	9.6069e-06		4.07478e-06			6.98085e-06	1.10344e-05	0.13633013762*	7.43979e-06	2.20171e-05	7.6152e-06	9.31388e-06	5.21289e-06
		5FU	5.12812e-05	0.000127826		7.72743e-05	5.31191e-05	0.000240503	0.000241524	0.000211049	0.00012071	0.000405823			0.000794354	0.000100079	8.89223e-05	2.74755e-05	0.000127111	0.00168114	0.00122235	8.35489e-05	0.000113696
2J	Tnf	Veh	0.00233	0.002331	0.002009	0.002444	0.00078*	0.001797	0.002288	0.043459*	0.004656			0.00126	0.001486	0.001816	0.002898	0.001519	0.002347	0.015943	0.003094	0.005697	0.002331
		5FU	0.018017	0.042704	0.011129	0.006071	0.006607	0.021856	0.027223	0.00734	0.022309	0.029068		0.004195	0.007766	0.011597	0.00333	0.010715	0.010876	0.005029	0.027238	0.009167	0.011163
2J	Ifng	Veh	6.5e-05	0.000158	7.4e-05	7.5e-05	5.3e-05	0.00014	5.5e-05	0.000152	4.6e-05			0.000216	0.000462*	0.000176	2.4e-05	4.7e-05	0.000131	0.000112	2.9e-05	0.000111
		5FU	0.00019	0.000156	0.000314		0.000128	0.000269	0.000314	8.7e-05	0.000356	0.000207		9.1e-05	4.4e-05		6.6e-05	8.3e-05	5.7e-05	0.000188	5e-05	3.2e-05	7.2e-05
2J	Ccr2	Veh	0.001755	0.002146	0.002471	0.002914	0.001996	0.004136	0.002756	0.007035	0.003023			0.002333	0.001811	0.002291	0.002934	0.001926	0.002099	0.003993	0.00333	0.002447	0.004003
		5FU	0.001708	0.001483	0.00243	0.001723	0.001588	0.002174	0.002245	0.001538	0.002445	0.002878		0.002441	0.001464	0.002715	0.000183	0.000816	0.000981	0.002441	0.002373	0.002293	0.002329
2L	NE	PBS	4	5	2	5	9	4	6	6	4	4
		5FU	93		128	63	148		102	93	82	112
		5FU+Sema	105		156	127	34	101	49		58	60
		5FU+TZP	79	81	80	60	49	45	75	77	97

## Sheet: Figure 3
Figure 3			Gipr+/+								Gipr-/-
3B	Gipr	Veh	0.02035	0.032456	0.028801	0.024616	0.077306	0.053527			0.00031	0.000228	0.000244	0.000289	0.000232	0.000385
		5FU	0.021955	0.048482	0.039386	0.046345	0.047713	0.034961	0.045548	0.033574	0.000183	0.000327	0.000207	0.000224	0.000266	0.000335	0.000176	0.000225
3B	Il10	Veh	0.023648	0.035954	0.019953	0.015275	0.027302	0.003119			0.021512	0.020494	0.0186	0.005715	0.004497	0.005858
		5FU	0.00379	0.007963	0.005443	0.004329	0.005075	0.003128	0.003562	0.002773	0.014418	0.013385	0.017996	0.009353	0.009628	0.034097	0.031094	0.030083
3B	Tnf	Veh	0.348307	0.153951	0.102476	0.228246	0.094061	0.028722			0.138466	0.155134	0.13132	0.056686	0.024151	0.021929
		5FU	0.083781	0.095767	0.092398	0.055756	0.07131	0.053929	0.049646	0.09038	0.414773	0.554604	0.558738	0.32194	0.126744	0.30352	1.05812	0.753311
3B	Cxcl1	Veh	0.021624	0.020359	0.028922	0.017093	0.020765	0.003088			0.020786	0.015304	0.027602	0.005539	0.008135	0.004531
		5FU	0.006023	0.007063	0.031077	0.006827	0.008913	0.0128	0.003369	0.006963	0.118459	0.059711	0.070086	0.053512	0.007227	0.008951	0.918367*	0.112695
3B	Ifng	Veh	0.090438	0.05305	0.049378	0.063459	0.020363	0.00064			0.056493	0.097152	0.070357	0.002551	0.006551	0.003773
		5FU	0.002194	0.002182	0.001836	0.000795	0.001681	0.000939	0.000884	0.000747	0.06518	0.060967	0.075198	0.030056	0.005243	0.025219	0.168798	0.078728
3B	Ccr2	Veh	0.171963	0.193957	0.183588	0.160024	0.359848	0.04294			0.200006	0.171819	0.214296	0.081012	0.094196	0.068347
		5FU	0.029433	0.09208	0.055585	0.047508	0.039784	0.025749	0.022426	0.023141	0.212516	0.086829	0.112993	0.058617	0.041612	0.042865	0.094333	0.134835
3B	Il6	Veh	0.008727	0.00388	0.002915	0.003007	0.007107	0.001804			0.005594	0.004405	0.004073	0.002657	0.00432	0.007757
		5FU	0.005792	0.004521	0.002865	0.003544	0.003479	0.002748	0.002154	0.002588	0.00647	0.00616	0.005655	0.004063	0.008262	0.017509	0.229376*	0.003932
3B	S100a8	Veh	0.008594	0.004302	0.005347	0.003659	0.005945	0.000231			0.00394	0.00428	0.006065	0.000671	0.002136	0.001522
		5FU	0.001067	0.002165	0.001379	0.001526	0.001092	0.001152	0.00113	0.001367	0.015248	0.010806	0.009913	0.004644	0.002611	0.001271	0.013037	0.005821
3B	S100a9	Veh	0.009732	0.002781	0.006094	0.001671	0.002799	0.000266			0.002306	0.002645	0.0062	0.000549	0.002629	0.000352
		5FU	0.000958	0.000797	0.000909	0.000744	0.0005	0.000187	0.000553	0.001216	0.020014	0.011098	0.014151	0.004797	0.002341	0.00076	0.007918	0.007554
3C	IL-10	Veh	6.78875	4.83526	4.59544	5.7862					5.94882	21.04475*	3.72563	3.57826	3.74026
		5FU	3.00149	1.8772	3.60962	2.12654	2.31334				6.04319	5.07059	8.58774	6.70663	5.67595	5.07038	8.12849	4.35376
3C	TNF-a	Veh	24.7611	13.4379	16.0888	7.77874					23.3925	50.25555*	6.33213	11.3069	6.45423
		5FU	5.29543	7.63577	13.6055	9.76088	8.38484				38.3462	36.1898	51.6987	47.4798	13.374	23.8903	166.321*	29.885
3C	KC/GRO	Veh	14.4852	19.209	16.6733	26.3212					18.6509	132.6353*	9.77551	9.79023	14.8866
		5FU	13.6984	83.701	15.926	51.6271	48.778				52.6739	251.987	74.795	107.424	46.1609	96.8484	5116.891*	93.3195
3C	IL-6	Veh	8.06446	8.64133	7.74709	11.106					13.3248	32.08508*	8.09939	9.10423	10.0137
		5FU	10.9384	7.30891	9.26959	3.48021	12.1118				15.3306	14.1311	25.1177	22.748	13.7614	8.91559	2844.267*	13.4223
3C	IL-1B	Veh	31.0798	22.244	18.5431	25.226					19.1213	24.931*	6.33169	7.66395	17.852
		5FU	5.19048	11.7795	7.78112	6.57491	7.50626				21.6934	17.9029	7.24566	12.4957	13.3973	10.882	33.3277	16.1961
3D	IL1B	Veh	0.218144	0.116787	0.10632	0.287644	0	0.174193			0.338515	0.072598	0.151562	0	0.112025	0.395757
		5FU	0.455461	0.1273	0.455461	0.636467	0.191181	0.435651	0.128958	0.174193	0.606919	0.893175	0.185517	1.73842	0.538359	0.452757	1.352637*	1.094

## Sheet: Figure 4
Figure 4			Gipr+/+										Gipr-/-
4C	Vill Height	Veh	182.537			205.551	214.398	185.695	142.952				182.357	201.847	181.665	180.455	193.485	177.809
		5FU	100.264	144.506	106.46	115.091	80.3656	128.105	90.4473	104.902			132.3010638*	83.4915	83.992	78.2512	82.0216	90.8031	92.287	97.7463	101.544	100.42
4C	Crypt Depth	Veh	75.9058			77.7306	86.0732	83.9585	92.04				87.0018	76.291	82.2163	78.4254	80.2981	76.9308
		5FU	70.7318	64.8027	82.1129	56.7848	76.5273	84.1202	78.5857		88.7698		92.74683333*	76.2702	65.9933	69.1475	67.7771	71.254	75.173	69.6327	61.4055	65.7672
4C	Crypt Density	Veh	104			106.5	107	101	94.5				107.5	109	104	113.5	100	89
		5FU	92.5	96	95	97	85.1667	87.6667	72.4		86.1667		92.4	85	82.3333	79.8333	78.8333	81.4	95	77	92	86
4D	Ly6g	Veh		1e-05	0	1e-05	1e-05	3e-05	1e-05				0	2e-05	0.00025	0	0	3e-05	3e-05	0	4e-05	0	3e-05	0	1e-05
		5FU	0.0068	0.00174	0.00413	0.00136	0.00198	0.00163	0.00388	0.00226	0.00537		0.00239	0.00861	0.00277	0.00215	0.01136	0.00421	0.00347	0.00658	0.00484	0.00497
4D	Adgre1	Veh	0.001965	0.001655	0.002978	0.001849	0.002602	0.002001	0.002309				0.00187	0.001938	0.001537	0.003176	0.001906	0.00319	0.003218	0.001816	0.001759	0.001966	0.001748	0.002461	0.002175
		5FU	0.002155	0.001667	0.002325	0.002255	0.002426	0.005825*	0.001962	0.003041	0.003468		0.002093	0.003227	0.002129	0.002204	0.003044	0.003796	0.005193	0.003039	0.004233	0.003403
4D	Cd68	Veh	0.020641	0.007818	0.032887	0.013167	0.02069	0.024938	0.02683				0.041992	0.022557	0.020803	0.038329	0.02628	0.030582	0.026038	0.02848	0.019148	0.029181	0.026586	0.018536	0.019783
		5FU	0.032595	0.030979	0.040185	0.055455	0.05877	0.025646	0.040699	0.034769	0.03334		0.021318	0.040507	0.035755	0.040681	0.038479		0.033531	0.048718	0.047494	0.032834
4D	Il1b	Veh	0.022896	0.022144	0.034614	0.012299	0.038005	0.029858	0.036445				0.07085	0.031765	0.036963	0.054745	0.023269	0.039139	0.046278	0.046102	0.011377	0.030799	0.044681	0.024429	0.012497
		5FU	0.085805	0.042668	0.079103	0.037723	0.096362	0.037032	0.058182	0.013986	0.043055		0.097351	0.102208	0.057447	0.099308	0.068804	0.060676	0.052892	0.080551	0.090458	0.038828
4D	Il6	Veh	0.00012	9e-05	0.00052	7e-05	0.00022	0.00036	0.00038				0.00036	0.00025	0.00051	0.00039	0.00037	0.00012	0.00025	0.00029	0.00026	0.00041	0.00067	0.00013	0.00015
		5FU	0.00069	6e-05	0.00086	0.00066	0.00348*	0.00119	0.00073	0.00037	0.00093		0.0034*	0.0015	0.00047	0.00133	0.00117	0.00142	0.00091	0.00083	0.00121	0.00075
4D	S100a8	Veh	0.00019	0.00019	0.00038	0.00017	0.00045	0.00026	0.00037				0.00106	0.00014	0.00061	0.00086	9e-05	0.00027	0.00062	0.00079		0.00049	0.00058	0.00024	0.00014
		5FU	0.00452	0.0012	0.00389	0.00136	0.0046	0.00143	0.00255	0.00228	0.00147		0.00304	0.00247	0.00267	0.00309	0.00321	0.00479	0.00149	0.00282	0.0029	0.00377
4D	S100a9	Veh	0.00012	0.00011	0.00028	4e-05	0.0004	0.00015	0.00014				0.00057	0.00018	9e-05	0.00025	6e-05	7e-05	8e-05	0.00014	0.00012	0.00018	0.00025	0.00023	9e-05
		5FU	0.00255	0.0012	0.00181	0.00059	0.00306	0.00165	0.00121	0.00143	0.0011		0.00182	0.00132	0.00117	0.00241	0.00152	0.00227	0.00066	0.00181	0.00149	0.00287
4D	Tnf	Veh	0.00698	0.00777									0.01576*	0.0039	0.00616	0.00731	0.00792	0.00572	0.00597	0.00705
		5FU	0.01781*	0.00778	0.00887	0.00776	0.00603						0.00874	0.01314	0.0088	0.01032	0.01297	0.00822
4D	Ifng	Veh	0.00182	0.00216									0.00125	0.00183	0.0009	0.00122	0.00168	0.0023	0.00204	0.00097
		5FU	0.00045	0.00041	0.00065	0.00016	0.00068						0.00085	0.00067	0.00102	0.00107	0.00092	0.00014
4D	Ccr2	Veh	0.002022	0.001393	0.003097	0.00216	0.002883	0.002744	0.003321				0.004176	0.002648	0.002319	0.003386	0.002333	0.003347	0.004108	0.004001	0.002372	0.00253	0.003156	0.002571	0.002276
		5FU	0.001549	0.001639	0.001278	0.001342	0.001233	0.001569	0.001168	0.000972	0.00133		0.001358	0.001749	0.001079	0.001847	0.00125		0.002358	0.001575	0.0023	0.001455

## Sheet: Figure 5
			WT BM-Gipr+/+																				WT BM-Gipr-/-
Figure 5A	Periph Blood	CD45.1+	3.76	4.45	4.71	4.34	5.16	4.66	3.99	4.83	4.07	6.3	5.4	3.93	3.9	6.59	4.16	4.55	4.14	4.88	5.48	4.76	4.48	3.84	4.13	3.64	4.09	4.49	3.89	4.22	4.64	3.98	3.92	3.65	4.46	4.18	3.2	3.75	4.6	4.53	3.84	4.61
		CD45.2+	94.17	93.23	92.56	92.94	92.42	92.38	93.18	92.48	93.49	91.09	92	92.55	93.35	90.81	93.65	91.65	92.84	92.29	91.81	93.02	93.8	94.65	94.17	94.59	94.15	93.75	94.14	93.58	93.5	93.69	94.16	94.21	93.36	94.1	95.08	94.31	92.62	93.67	94.66	92.83
Figure 5B	BM Gipr	Veh	0.00188	0.00231		0.00077	0.00135	0.00058	0.00085														0.00025	0	0	0	0	0	0	0	0.00014
		5FU	0.00242	0.00305	0.00416	0.00271	0.00175	0.00301	0.00257		0.00295	0.00261	0.00215	0.00352									0.00014	0.00025	0.0002	0.00017	0.00025	4e-05	0.00016	0.00034	0.00021	0.00012		0.00017	0.00016
Figure 5C	Ileum Gipr	Veh	0.017	0.032	0.02	0.016	0.013	0.027	0.014														0.033	0.034	0.034	0.051	0.018	0.035	0.038	0.043	0.038
		5FU	0.042	0.055	0.033	0.012	0.041	0.041	0.055	0.051	0.031	0.057	0.096*	0.033									0.034	0.05	0.024	0.053	0.057	0.051	0.035	0.081	0.036	0.034	0.039	0.058	0.043
Figure 5C	Ileum Gip	Veh	0.018	0.018	0.021	0.021	0.017	0.007	0.024														0.064	0.037	0.047	0.028	0.194*	0.057	0.022	0.021	0.018
		5FU	0.028	0.091	0.047	0.093	0.037	0.103	0.055	0.038	0.116	0.047	0.048	0.203*									0.022	0.093	0.1	0.077	0.064	0.076	0.123	0.044	0.122	0.096	0.031	0.11	0.075
Figure 5D	Plasma GIP	Veh	23.25	18.3	24.08	9.55	11.98	7.46	12.07														22.92	30.34	18.36	13.97	13.07	9.36	7.34	19.89	15.55
		5FU	24.7	17.56	30.05	15.55	18.75	11.05	10.63	14.39	10.93	14.27	16.93	17.2									12.16	14.42	10.66	4.92	15.14	23.04	5.65	13.73	11.53	6.28	17.29	9.36	9.27
Figure 5E	Il1b	Veh	0.583	0.506	0.416	0.362	0.295	0.222	0.213														0.212	0.194	0.158	0.188	0.32	0.404	0.176
		5FU	0.116	0.316	1.029*	0.205	0.261	0.214	0.261	0.172	0.156	0.168	0.435	0.398									0.333	0.359	0.268	0.174	0.085	0.208	0.144	0.16	0.149	0.121	0.215	0.29	0.167
Figure 5E	Il10	Veh	0.021	0.061	0.035	0.02	0.061	0.048	0.034														0.01	0.007	0.011	0.006	0.049*	0.017	0.015
		5FU	0.004	0.029	0.106*	0.018	0.022	0.017	0.016	0.044	0.017	0.007	0.022	0.027									0.005	0.029	0.043*	0.022	0.01	0.005	0.009	0.008	0.02	0.007	0.016	0.018	0.016
Figure 5E	Cxcl1	Veh	0.021	0.053	0.042	0.015	0.014	0.015	0.01														0.007	0.016	0.005	0.011	0.008	0.004	0.012
		5FU	0.017	0.05	0.056	0.014	0.048	0.035	0.017	0.032	0.011	0.021	0.031	0.037									0.028	0.022	0.021	0.016	0.01	0.008	0.009	0.024	0.01	0.012	0.034	0.044	0.022
Figure 5E	Tnf	Veh	0.859	0.839	0.558	0.602	0.403	0.469	0.231														0.366	0.243	0.355	0.184	0.572	0.504	0.318
		5FU	0.479	0.882	0.95	6.044*	0.867	0.452	0.474	0.559	0.656	0.438	1.853*	0.707									1.733	1.045	1.399	1.094	0.479	1.061	0.693	0.596	0.421	0.333	1.24	0.889	1.636
Figure 5E	Ccr2	Veh	0.246	0.363	0.221	0.186	0.323	0.269	0.178														0.078	0.129	0.128	0.119	0.177	0.126	0.2
		5FU	0.092	0.086	0.078	0.077	0.052	0.103	0.095	0.071	0.1	0.122	0.117	0.153									0.117	0.092	0.071	0.102	0.068	0.072	0.087	0.098	0.09	0.061	0.104	0.097	0.091
Figure 5E	Ifng	Veh	0.081	0.109	0.049	0.035	0.126	0.071	0.176														0.03		0.025	0.03	0.032	0.036	0.14*
		5FU	0.033	0.009	0.015	0.02	0.03	0.021	0.038	0.032	0.025	0.041	0.036	0.005									0.086	0.038	0.096	0.043	0.024	0.022	0.017	0.053	0.035	0.024	0.042	0.032	0.101
Fiugre 5F	IL-1B	Veh	64.93	19.77	77.5	27.33	31.72	16.18	34.77														14.41	20.48	15.59	12.41	16.16	9.84	10.41	14.44	54.97
		5FU	14.56	18.04	12.92	10.68	10.53	20.78	12	18.69	15.26	13.5	32.03	11.09									30.38	11.95	8.21	12.51	6	19.86	11.83	17.07	20.17	12.26	16.3	6.11	14.86
Fiugre 5F	IL-10	Veh	5.65	1.36	6.44	3.9	6.93	6.34	3.45														0.52	2.45	5.23	5.73	5.28	4.54	3.69	4.63	6.48
		5FU	3	4.09	6.48	4.97	5.53	5.25	2.47	4.76	2.09	5.07	5.44	3.07									3.09	3.37	0.32	3.46	1.81	1.53	3.91	1.61	6.3	3.29	5.76	4.04	3.07
Fiugre 5F	KC/GRO	Veh	27.1	27.13	38.04	28.05	22.65	28.89	15.22														12.39	29.35	13.48	13.18	29.32	13.53	14.09	14.75	27.29
		5FU	104.27	93.48	135.52	71.15	89.22	69.33	82.65	70.75	75.38	102.13	128.98	65.61									147.37	79.1	92.9	239.69	95.41	108.41	77.24	105.94	201.53	74.18	78.08	62.78	126.78
Fiugre 5F	TNF-a	Veh	22.57	25.7	24.07	29.42	21.9	17.62	20.85														8.59	15.97	14.8	9.87	13.74	6.58	10.28	17.91	33.71*
		5FU	22.42	22.2	26.16	21.13	15.42	33.77	17.94	28.63	15.31	42.73	49.48	23.85									35.81	22.13	20.19	25.78	21.74	35.44	21.53	19.02	13.7	17.36	34.8	15.48	23.73
Fiugre 5F	IL-6	Veh	18.81	30.16	14.66	14.16	14.61	13.7	9.11														12.13	17.79	11.74	13.81	15.56	5.1	8.04	9.54	18.77
		5FU	9.39	15.78	11.59	9.94	10.26	8.78	5.91	8.55	7.6	24.53	20.4	7.38									13.49	15.58	16.81	13.03	13.84	15.31	13.02	6.88	12.31	7.83	17.71	10.99	11.16

## Sheet: Figure 6
			Gipr+/+ BM-WT																Gipr-/- BM-WT
Figure 6A	Periph Blood	CD45.1+	92.86	93.95	93.7	92.86	92.96	95.1	94.81	93.21	88.89	94.58	94.82	93.44	94.08	94.24	92	94.5	95.21	93.85	94.51	95.7	95.28	95.8	94.47	93.86	94.95	97.88
		CD45.2+	5.47	4.18	4.44	5.91	5.89	3.79	2.99	5.62	4.57	4.35	3.91	5.61	5.07	4.83	6.59	4.5	4.1	5.27	4.79	3.35	3.96	3.42	4.63	5.42	4.28	1.56
6B	BM Gipr	Veh	0.00089	0.00077	0.0004	0.00025	0.00072	0.00081	0.00154	0.00295									0.00016	0.00062	0.00041		0.00054
		5FU	0.00196	0.00153	0.00113	0.00087	0.00054	0.00154		0.00144									0.00028	0.00029	0.00085		0.0005	0.00173	0.00129	0.00109	0.00426	0.00137	0.00076	0.00295
6C	Ileum Gipr	Veh	0.04	0.03	0.05	0.04	0.05	0.06	0.04	0.02									0	0	0	0	0
		5FU	0.07	0.03	0.05	0.07	0.05	0.07	0.09	0.03									0	0	0	0	0	0	0	0	0	0	0	0
6C	Ileum Gip	Veh	0.044	0.137	0.109	0.026	0.088	0.038	0.176	0.048									0.081	0.052		0.087	0.032
		5FU	0.106	0.102	0.08	0.198	0.095	0.092	0.045	0.191									0.128	0.219		0.119	0.174	0.414	0.427	0.239	0.097	0.16	0.094	0.208
6D	Plasma GIP	Veh	23.51	22.12	24.7	7.43	5.74	5.1	5.53	9.09									8.37	8.31	6.65	8.34	13.31
		5FU	26.89	20.27	17.35	18.6	16.63	15.49	18.75	12.34									14.75	13.82	15.19	9.3	6.62	5.59	15.08	24.34	5.89	13.37	11.53	8.22
6E	Ileum Tnf	Veh	0.67	0.25	0.4	0.31	0.3	0.41	0.87	0.69									0.75	0.41	0.47	0.31	0.53
		5FU	2.32	1.34	0.8	1.48	1.66	3.44	2.41	0.72									1.27	1.14	0.11	0.59	0.7	0.76	0.62	0.49	0.74	1.22	1.06	1.32
6E	Cxcl1	Veh	0.0279	0.0112	0.0274	0.0186	0.701*	0.0071	0.0181	0.0246									0.0203	0.0164	0.0339	0.0118	0.0205
		5FU	0.198*	0.0463	0.0319	0.1051	0.0628	0.0919	0.1243	0.0212									0.0434	0.0512	0.0101	0.033	0.0525	0.0442	0.0227	0.0235	0.0403	0.0565	0.0531	0.0296
6E	Il1b	Veh	0.99	0.38	0.46	0.25	1.09	0.33	0.69	0.63									0.88	0.53	0.74	0.39	0.5
		5FU	0.83	0.6	0.5	0.49	0.81	0.75	0.54	0.32									0.47	0.68	0.18	0.47	0.34	0.74	0.3	0.24	0.19	0.48	0.44	0.65
6F	TNF-a	Veh	41.75	27.87	43.28	35.83	14.72	5.28	33.98	33.74										21.71		17.17	21.65	25.1
		5FU	158.28	76.17	42.55	109.25	45.31	87.67	79.49	40.36										73.82	61.22	12.9	29.04	36	21.35	29.61	37.07	40.58	69.4	47.1	53.29
6F	KC/GRO	Veh	35.83	25.22	30.75	21.97	17.13	19.94	19.29	25.96										21.16		23.67	15.45	42.04
		5FU	885.12	490.59	616.11	266.03	1192.89	1140.26	687.02	308.43										239.04	215.41	339.95	179.68	117.36	180.86	290.17	262.97	96.79	290.76	220.13	146.44
6F	IL-1B	Veh	20.43	13.16	22.86	31.17	13.88	25.45	15.04	28.99										9.14		8.98	11.92	12.73
		5FU	54.29	20.48	8.07	32.85	28.52	25.07	19.1	15.8										10.99	12.66	10.69	6.04	9.57	7.1	6.52	15.97	12.97	11.32	18.35	10.62
6G	IL-10	Veh	14.89	12.81	11.73	12.83	15	11.5	16.85	12.23										16.87	16.71	11.63	17.36	22.25
		5FU	14.12	11.49	15.41	9.53	18.79	15.55	15.74	14.7										13.21	13.52	17.76	10.72	12.89	4.42	6.72	8.48	9.69	13.49	8.86	6.31
6G	KC/GRO	Veh	100.5	109.78	140.18	120.82	132.46	113.52	122.3	128.67										107.09	107.17	133.63	155.99	290.43
		5FU	3157.63	3024.62	4631.66	1847.69	7804.26	6808.49	5631.37	2652.46										1800.53	1083.04	2324.02	2266.19	1050.64	584.44	1201.73	1960.96	913.41	2591.23	1752.02	842.24
6G	IFN-g	Veh	0.37	0.32	0.52	0.52	0.63	0.25	0.94	0.85										0.98	0.65	0.52	2.31	6.69*
		5FU	1.96	0.64	0.81	0.43	1.41	1.36	0.44	0.49										0.46	0.28	2.36*	0.25	0.23	0.12	0.09	0.02	0.25	0.26	0.35	0.05
6G	IL-6	Veh	9.04	6.9	10.05	7.51	10.92	7.92	11.27	8.15										9.19	4.11	13.74	18.7	253.13
		5FU	1062.5	229.79	1278.66	243.83	3390.87*	1366.34	1549.94	322.46										131.68	112.91	432.93	138.18	84.39	263.81	303.16	366.68	167.42	204.22	141.96	111.68

## Sheet: Figure 7
Figure 7A	Gipr	Hypo	BS	Duo	Jej	Ile	P. Col	M. Col	Liver	Sk. M	Spleen	Lung	Heart	Kid	Panc	BAT	M. Fat	P. Fat
		1.12901	1.95771	0.04567	0.307344	0.099687	0.075361	0.058541	0.00295	0.002206	0.003024	0.020647	0.160272	0.005407	0.077945	1.31267	0.620374	0.309349
		1.1479	1.85849	0.061369	0.269464	0.101955	0.114234	0.037333	0.003534	0.008603	0.000624	0.005868	0.188821	0.015267	0.042279	0.651947	0.558271	0.135846
		1.07803	1.27085	0.143573	0.311377	0.094063	0.069907	0.044854	0.002724	0.011984	0.000804	0.011888	0.197113	0.004737	0.051264	0.395425	0.488575	0.456283
		1.17435	1.13032	0.045225	0.267775	0.070606	0.065183	0.044331	0.002485	0.005273	0.000786	0.012587	0.114118	0.004413	0.122351	0.728839	0.418976	0.240257
		0.930177	1.21423	0.132121	0.413271	0.076371	0.053858	0.057249	0.000909	0.003266	0.000766	0.007615	0.191922	0.00634	0.030355	0.515078	0.31327	0.613108
		0.655247	1.71304	0.048515	0.350807	0.0747	0.054534	0.033247	0.001977	0.001957	0.00267	0.007772	0.16731	0.009467	0.043755	0.449984	0.472755	0.070869*
Figure 7B	Tdtomato-MFI	Duodenum	Jejunum	Ileum	Colon
		32.9044	54.1601	13.6872	12.0121
		35.4412	76.2951	17.9702	12.2177
		24.0073	37.9592	7.7933	0.510484
Figure 7D	Gipr	Jejunum	Mucosa	SubMucosa	Muscle	Vil1	Jejunum	Mucosa	SubMucosa	Muscle	Gfap	Jejunum	Mucosa	SubMucosa	Muscle	Cd34	Jejunum	Mucosa	SubMucosa	Muscle
		0.00049	0.0003363	0.0108712	0.000527		13.063	39.8817	0.744107	0.089609		0.0036	0.0004	0.0159	0.1829		0.0455	0.0114	0.6906	0.161
		0.000742	0.0004484	0.0085491	0.0003125		16.7157	27.5186	1.17221	0.252173		0.0058	0.0006	0.0194	0.2322		0.0848	0.0083	0.7105	0.1952
		0.0008115	0.0002857	0.0056553	0.0001454		15.201	8.60455	0.828711	0.282562		0.0058	0.0004	0.0158	0.2198		0.0592	0.0071	0.769	0.1705
		0.0004705	0.0003551	0.0045541	0.0004191		12.8813	25.0279	1.2399	0.112088		0.0054	0.0009	0.0111	0.2278		0.0593	0.0057	0.3309	0.2595
		0.0005468	0.0005646	0.0019063*	0.0004207		16.7654	23.6509	1.28609	0.675563		0.0053	0.0015	0.0091	0.2797		0.0724	0.298*	0.4608	0.1952
		0.0005133	0.0003524	0.0050311	0.0001549		15.1084	14.4882	2.25421	0.339826		0.0053	0.0004	0.0075	0.1723		0.0652	0.0172	0.451	0.3096
Fiugre 7E	Gipr	LP + Muscle						Epithelium
	Duodenum	0.003688	0.017683	0.009203	0.013748	0.004235	0.010376	0.002687	0.004846	0.003836	0.002348	0.004838	0.002404
	Jejunum	0.019596	0.008512	0.007819	0.009833	0.003955	0.011884	0.005766	0.002838	0.004651	0.002221	0.001874
	Ileum	0.001826	0.003964	0.001318	0.000879	0.001256	0.001722	0.002412	0.000962	0.002561	0.002558	0.003299
	Vil1
	Duodenum	2.33998	1.39705	1.5651	1.65878	2.24207	0.539781	12.5133	15.0554	21.8271	8.79786	20.562	16.8782
	Jejunum	1.82114	1.78068	2.71082	1.51598	1.32875	1.12429	16.4214	11.4221	25.1469	18.2243	7.52344
	Ileum	1.72496	1.50999	1.46549	1.03795	1.95634	0.900259	5.25196	7.34272	15.6922	16.0589	13.917
	Gfap
	Duodenum	0.017747	0.041757	0.032494	0.026715	0.012146	0.035165		0.000176	0.000365	0.000135	0.000987	0.000509
	Jejunum	0.031237	0.013824	0.022932	0.028391	0.014058	0.030223		0.000547	0.000605	0.001514	6.85e-05
	Ileum	0.022263	0.027603	0.015906	0.022481	0.024209	0.017624		0.000493	0.000234	0.004324	0.000683
Figure 7H		tdTomatofl/fl								GiprCre-Tdtomato+/+
	ECs	404	564	1146	934	683	503	773	569	1113	827	692	1846	1261	2699	1472	1325
	CD45-CD31-	504	703	589	775	695	460	548	640	714	791	796	650	520	1076	631	614
	T-cells				794	570	494	768		488	384		364		556	559
	B-cells			429	255	251	66	62	269	94	96		63	436	162	22
	Myeloid cells	3886	3254	3313	3063	3707	2989	2964	5149	2913	3374	4145	3048	3004	1443	2814	3223
Figure 7I	Gipr	Jejunum	Ileum	LP + Muscle	Crude Cells	CD146-	CD146+	Ptprc	Jejunum	LP + Muscle	Crude Cells	CD146-	CD146+	Pecam1	Jejunum	LP + Muscle	Crude Cells	CD146-	CD146+	Pdgrfb	Jejunum	LP + Muscle	Crude Cells	CD146-	CD146+
		0.013	0.019	0.004	0.01	0.01	0.038		0.274	7.376	5.81	8.654	0.241		1.773	17.154	33.506	21.182	100.678		0.78	3.962	2.999	3.665	25.683
		0.013	0.023	0.014	0.061	0.007	0.119		1.16	8.801	5.33	8.031	0.932		3.861	33.075	46.004	19.567	144.778		0.792	4.534	1.794	2.79	23.863
		0.025	0.035	0.15	0.072	0.005	0.044		0.157	3.427	5.939	6.126	2.975		2.083	59.162	34.807	18.314	96.212		0.705	11.229	7.417	2.202	9.936
		0.022	0.179*	0.1	0.023	0.018	0.136		0.162	4.111	5.491	6.276	0.482		1.566	26.864	24.937	35.915	107.979		0.422	7.027	3.372	3.944	14.422
		0.026	0.024	0.002	0.053		0.219		0.18	8.607	5.551		0.437		1.668	7.322	23.533		172.919		0.544	0.898	2.657		21.266
		0.012	0.013	0.189	0.045	0.011			0.251	4.526	3.931	5.372			2.555	17.641	26.646	18.268			0.59	12.183	2	1.863
				0.05	0.08	0.029				6.47	4.635	5.938				24.079	43.805	17.585				8.82	3.827	1.538
				0.047	0.079	0.032				11.692	5.407	4.437				30.224	58.446	25.8				3.713	3.166	1.333
				0.119		0.015				1.466		4.908				26.987		21.723				5.253		1.732
				0.246		0.004				1.969		6.057				22.174		18.272				7.169		1.531
				0.409*						3.132						38.98						13.958
				0.059						9.418						20.693						6.498

## Sheet: Supp. Figure 1
Supp Fig 1A	Tnf	PBS						GIP
	Veh	0.025927	0.015682	0.02227	0.023711	0.015999	0.023618	0.020997	0.058875	0.014912	0.018501	0.035492	0.023883
	5FU	0.010685	0.011006	0.039406	0.011568	0.015237	0.026254	0.017739	0.079025	0.016597	0.054161	0.052757	0.019444
1A	Ifng	PBS						GIP
	Veh	0.001789	0.001114	0.001173	0.001444	0.001587	0.002106	0.001252	0.000804	0.000742	0.002031	0.002764	0.001742
	5FU	0.000288	0.000266	0.003045	0.000706	0.00111	0.000494	0.000376	0.002573	0.001114	0.000642	0.000957	0.001229
1A	Ccr2	PBS						GIP
	Veh	0.015811	0.014361	0.021934	0.014545	0.015898	0.035581	0.019728	0.036891	0.020146	0.018487	0.025553	0.024513
	5FU	0.01176	0.017577	0.019619	0.018421	0.014045	0.01348	0.010985	0.020132	0.014397	0.023339	0.017598	0.015479
1B	Tnf	PBS						GIP
	Veh	1.74102	0.656246	1.20064	0.901239	1.17234	0.689957	1.94181	1.22546	1.28678	0.724853	1.46898	1.41495
	5FU	0.936302	0.588082	0.842396	0.712762	1.32865	5.375435*	1.62133	0.907033	0.766175	0.902008	1.28831	1.20776
1B	Ifng	PBS						GIP
	Veh	0.003394	0.000518	0.001057	0.00148	0.003574	0.00175	0.004328	0.008678	0.002729	0.000639	0.005982	0.005315
	5FU	0.001974	0.000974	0.001573	0.00079	0.001303	0.002907	0.000337	0.00108	0.000731	0.006245	0.006762	0.004741
1B	Ccr2	PBS						GIP
	Veh	0.047382	0.039226	0.081964	0.070772	0.070801	0.053045	0.061849	0.092232	0.071768	0.049565	0.056742	0.091366
	5FU	0.037262	0.025336	0.031626	0.034243	0.040353	0.043026	0.036135	0.036641	0.064508	0.055208	0.031967	0.025514
1C	Tnf	PBS						GIP
	Veh	0.605047	1.16644	0.661884	2.948947*	0.909255	0.798389	0.454568	1.30966	0.478794	0.120582	0.409428	0.26483
	5FU	0.323415	1.00635	0.971909	4.609871*	1.54654	0.338378	0.776177	0.301182	1.02394	0.531467	0.410373	0.240456
1D	IL-1B	PBS						GIP
	Veh	31.5578	53.0138	8.96418	48.0685	26.6075	12.7193	12.1281	26.8278	21.1508	22.395	15.9721	33.2049
	5FU	25.462	21.8491	11.0528	16.7856	24.0965	13.7359	33.7074	14.8704	36.2214	52.9564	18.8172	24.0276
1D	IL-10	PBS						GIP
	Veh	3.3743	2.89788	4.13817	1.8297	4.64602	9.53373	3.20299	5.79447	2.43592	4.29617	2.19328	2.10493
	5FU	3.48931	1.93328	2.29245	2.70367	3.9429	1.87216	1.5187	2.57208	3.94809	6.84524	1.61016	3.66232
1D	KC/GRO	PBS						GIP
	Veh	21.6408	27.2428	11.6234	12.0765	15.0289	12.3122	11.8297	79.40898*	10.5088	11.5089	11.8541	9.66075
	5FU	83.8412	88.3738	47.4565	75.313	52.3256	38.1038	45.5013	47.9407	13.1996	75.5737	43.0811	101.101
1D	TNF-a	PBS						GIP
	Veh	7.25769	7.74041	10.5842	9.95094	9.03306	8.64715	5.13926	6.03457	6.2907	12.0213	2.49211	3.78236
	5FU	5.7441	5.00964	12.7707	10.2515	16.8997	5.49824	6.24149	11.6166	8.94222	24.7704	8.87253	6.96837
1D	IL-6	PBS						GIP
	Veh	8.23243	27.0063	10.1789	7.98116	19.6349	11.8254	11.9636	20.1589	9.92705	12.3126	7.535	12.5566
	5FU	10.7106	11.9934	24.4808	13.3896	9.44803	10.8777	6.04058	14.7	7.78727	19.0583	5.32422	15.0701
1E	IL-1B	PBS						GIP
	Veh	9.45406	12.617	12.2471	14.3442	0	10.7405	10.2341	7.29389	18.6805	11.2745	4.85095	6.59732
	5FU	10.0014	7.89515	2.10278	4.59199	6.10587	21.318	12.7814	26.4744	9.00264	5.62827	8.03183	43.7804
1E	IL-10	PBS						GIP
	Veh	0.602309	0.889478	0.382864	0.517343	0.015415	5.525568*	0.773961	0.619377	0.344044	0.534284	0.500428	0.388426
	5FU	0.31094	0.261612	0.169753	0.201949	0.299942	0.405135	0.602309	0.877891	0.716512	0.522987	0.455461	0.762454
1E	KC/GRO	PBS						GIP
	Veh	24.6068	62.5922	19.7924	19.1136	17.2146	20.908	17.9433	43.5976	19.5635	20.3825	27.9983	21.7378
	5FU	16.2472	25.222	18.6513	20.6353	20.9441	21.1125	15.0362	14.4217	22.0543	14.8503	18.7036	24.323
1E	TNF-a	PBS						GIP
	Veh	6.24396	5.98308	5.12792	4.95728	0*	12.2344	5.67783	5.37298	5.52163	6.24396	4.54984	4.43147
	5FU	3.04706	3.12036	1.91707	2.41124	4.70531	5.54394	7.84448	4.26146	4.37232	4.11375	4.32057	5.23185
1E	IFN-g	PBS						GIP
	Veh	0.400845	0.512126	0.1359	0.421182	0.049941	0.320028	0.284416	0.333435	0.174672	0.155227	0.179008	0.380559
	5FU	0.08717	0.108226	0.238011	0.144474	0.031789	0.255641	0.142328	0.322261	0.52584	0.227024	0.168178	0.133761
1E	IL-6	PBS						GIP
	Veh	15.5784	44.5321	47.2682	80.7351	0	200.516	36.9127	75.2715	22.3996	112.39	32.6942	7.2614
	5FU	35.2846	21.5102	0	8.5251	9.63967	208.688	66.5568	44.754	17.4327	23.8816	37.2087	205.081

## Sheet: Supp. Figure 2
2A	BW	PBS						GIP
	Veh	26.1	25.71	27.17	25.85	26.31	25.42	23.28	25.89	24.71	24.91	24.45	24.71
	5FU	25.66	24.05	24.59	25.48	27.11	25.02	22.64	22.35	22.93	22.13	25.65	23.64
2A	Spleen Wt	PBS						GIP
	Veh	0.268199	0.427849	0.294442	0.270793	0.266058	0.275374	0.257732	0.270375	0.283286	0.281012	0.286299	0.242817
	5FU	0.233827	0.2079	0.203335	0.196232	0.184434	0.239808	0.220848	0.178971	0.261666	0.225938	0.233918	0.211506
2A	SB Wt	PBS								GIP
	Veh	0.03295	0.034228	0.035333	0.031335	0.036488	0.031865			0.033505	0.032831	0.036018	0.033721	0.032311	0.033994
	5FU	0.035074	0.038669	0.037414	0.036892	0.034674	0.034772			0.036661	0.036689	0.03358	0.037506	0.035088	0.034687
2A	Wt/Length	PBS						GIP
	Veh	2.33062	2.41096	2.65928	2.28814	2.64463	2.22527	2.26087	2.26667	2.51412	2.34637	2.23164	2.30137
	5FU	2.5	2.57618	2.57703	2.48677	2.54054	2.40332	2.39193	2.30986	2.27139	2.35796	2.43243	2.27147
2C	Villus Ht	PBS										GIP
	Veh	233.69	169.64	185.83	187.25	161.02	204.68						182.67	183.12		184.01	189.75
	5FU	191.57	185.52	165.69	187.47	205.61	207.5					196.8	215.57	199.38	181.16	213.83	206.84
2C	Crypt Depth	PBS										GIP
	Veh	64.34	55.82	53.47	56.37	56.4	56.25						47.72	52.55	47.33	58.78	60.21
	5FU	44.45	46.43	39.56	47.45	47.62	48.16					49.52	46.48	53.2	45.91	54.17	46.25
2C	Crypt Density	PBS										GIP
	Veh	116.25	118	127.75	118.75	112	123.25					120.5	121.75	118.75		111.25	128.75
	5FU	109.75	117.25	104.25	103.75	108	95.25					98	121.333	127.75	107.5	103.25	100

## Sheet: Supp.Figure3
Supp Fig 3
3B	BW	Vehicle	5FU	5FU+Sema	5FU+TZP
		24.17	24.78	22.48	21.08
		25.35	22.72	19.83	24.13
		25.4	24.41	22.53	22.75
		25.4	24.27	20.83	20.55
		22.3	25.15	23.51	19.58
		27.4	25.38	23.16	23.4
		25.96	22.07	20.71	20.09
		27.16	23.05	22.93	24.32
		24.25	24.24	22.83	21.92
		23.03	24.3	20.79	20.24
3C	SB Wt	Vehicle	5FU	5FU+Sema	5FU+TZP
		3.254	3.18	2.97	2.74
		4.639	3.088	3.237	4.015
		4.021	3.45	2.71	2.956
		4.74	3.987	2.636	3.357
		3.538	4.568	3.461	2.897
		4.489	3.904	2.731	3.731
		5.167	4.106	4.682	2.587
		4.41	3.51	2.844	4.373
		4.031	3.159	3.678	3.151
		4.537	4.354	2.788	3.92
3C	SB Length	Vehicle	5FU	5FU+Sema	5FU+TZP
		167.557	165.899	145.815	142.466
		171.387	164.249	158.02	170.62
		166.9	174.927	148.6	157.506
		171.004	168.753	155.412	160.839
		149.057	152.124	173.497	157.412
		158.222	158.333	161.017	163.058
		157.293	168.922	163.636	156.632
		165.617	159.434	157.339	155.477
		176.104	159.341	165.488	157.573
		166.667	159.333	161.058	157.256
3C	Wt/Length	Vehicle	5FU	5FU+Sema	5FU+TZP
		0.019	0.019	0.02	0.019
		0.027	0.019	0.02	0.024
		0.024	0.02	0.018	0.019
		0.028	0.024	0.017	0.021
		0.024	0.03	0.02	0.018
		0.028	0.025	0.017	0.023
		0.033	0.024	0.029	0.017
		0.027	0.022	0.018	0.028
		0.023	0.02	0.022	0.02
		0.027	0.027	0.017	0.025
3E	Vill Height	PBS	5FU	5FU+Sema	5FU+TZP
		175.327	126.965	114.883	98.5129
		169.801	109.57	129.75	120.422
		171.182	97.6157	111.901	122.342
			119.793	124.507	106.003
		190.948	89.2443	102.549	136.919
		179.437	104.108	87.103	126.164
		165.355	135.413	106.981	120.953
			137.201		127.782
		154.716	142.77	98.0038	107.387
		124.813	136.749	97.0119	131.059
3E	Crypt Depth	PBS	5FU	5FU+Sema	5FU+TZP
		58.1704	45.8879	49.1285	51.778
		63.1009	55.75	46.0578	46.4186
		56.1687	42.6282	43.6428	47.6076
			62.8969	64.8582	49.6284
		51.0467	57.9083	49.9987	51.1207
		65.1914	53.78	36.2587	43.9825
		56.3607	54.4755	47.0222	52.1352
			48.5774		39.1906
		49.6114	57.9467	35.3982	44.4162
		46.7043	50.93	42.551	52.0393
3E	Crypt Density	PBS	5FU	5FU+Sema	5FU+TZP
		118	95	85.5	108.5
		112	99.5	77.5	91
		114	99.5	86	96.5
			119.5	91.5	93
		111.5	93	111.5	85.5
		110.5	93	70	85
		111.5	105	114.5	93
			90.5		95
		106.5	83.5	89.5	101
		119	95	88	109
3F	Ki67	PBS	5FU	5FU+Sema	5FU+TZP
		3101.67	259.67	398.33	471
		2324.67	347	342.33	332
		2377	400.67	396.67	316.67
		1876	1362.33*	719.33	501.67
		2208.33	388.33	416.33	341.83
		1892	478.33	215.67	405.83
		2623.33	546.33	500.67	364.33
		2439	163.67	277.67	563
		1847.33	428.67	227.33	420
		2247.67	431.33	286
3G	CD68	PBS	5FU	5FU+Sema	5FU+TZP
		14337	24468.1	24620.4	44288.9
		30112.5	28713.3		48686.8
		42757	43881.8	41399.2	49468.6
		38445.7	35106.5	48205.5	54968.9
		32939.5	50406.9	41299.2	39074
		45684.3	58880	31964.7	51239.7
		74309.8	48879.3	13715.5	40916.5
		40894	40646.9	30974.2	42769.8
		49134.4	67599.5	28689.3	36830.9
		44263.8		25435.7	31377
3H	Adgre1	Veh	5FU	5FU+Sema	5FU+TZP	Ly6g	Veh	5FU	5FU+Sema	5FU+TZP	Cd68	Veh	5FU	5FU+Sema	5FU+TZP	Il1b	Veh	5FU	5FU+Sema	5FU+TZP	Il6	Veh	5FU	5FU+Sema	5FU+TZP	S100a8	Veh	5FU	5FU+Sema	5FU+TZP	S100a9	Veh	5FU	5FU+Sema	5FU+TZP	Tnf	Veh	5FU	5FU+Sema	5FU+TZP	Ifng	Veh	5FU	5FU+Sema	5FU+TZP	Ccr2	Veh	5FU	5FU+Sema
		0.00938	0.01422	0.02467	0.01018		0	0.00166	0.03097	0.00999		0.0617	0.16446	0.20813	0.07831		0.06055	0.16914	0.13777	0.16947		0.00207	0.00111	0.00055	0.00089		0	0.00455	0.00923	0.00479		0.00054	0.00279	0.00458	0		0.00411	0.01131	0.04447	0.03049		0.00035	0.00033	0.00017	0		0.00968	0.00576	0.01463
		0.01822	0.01933	0.01352	0.01575		0	0.00166	0.02166	0.15638*		0.11276	0.14543	0.14087	0.12384		0.13575	0.16358	0.26897	0.12069		0.00143	0.00237	0.00832*	0.00106		0.00133	0.00939	0.00723	0.00848		0	0.00486	0.00144	0.01027		0.03157	0.01986	0.04753	0.05897		0.00098	0.0005	0.00028	0.00028		0.02697	0.00514	0.01029
		0.00689	0.0052	0.02079	0.00739		0	0.00163	0.03081	0.00314		0.06412	0.05533	0.18732	0.05947		0.05875	0.01247	0.19742	0.06528		0.00042	0.00092	0.00212	0.00145		0		0.02389*	0.00466		0	0.00109	0	0		0.00478	0.00628	0.0517	0.02134		0.00102	0.00037	0.00052	0		0.00824	0.00275	0.01359
		0.00786	0.00828	0.01388	0.00954		0	0.00107	0.14619*	0.03322		0.06791	0.08319	0.10753	0.07116		0.05184	0.04525	0.11362	0.19912		0.00166	0.00081	0.00373	0.00243		0	0.00462	0.00588	0.00697		0	0.00201	0.00594	0.00622		0.00266	0.00353	0.04117	0.03944		0.00086		0	0			0.00376	0.01014
		0.00866	0.0167	0.0252	0.01159		0	0.00257	0.01805	0.0386		0.07162	0.14176	0.2131	0.09522		0.06169	0.15187	0.2703	0.40547*		0.00061	0.00063	0.00331	0.0041		0	0.00283	0.00384	0.01453		0	0.00235	0.0031	0.02187*		0.00323	0.01006	0.19988	0.09183		0.00094	0.00084	0.00041	0		0.00569	0.00766	0.01721
		0.01235	0.02816	0.01078	0.00996		0	0.0181	0.00049	0.03752		0.0666	0.21725	0.11232	0.08294		0.05911	0.29659	0.14763	0.1165		0.00114	0.00218	0.00118	0.00149		0.001		0.00519	0.00678		0	0.00363	0	0.00327		0.00323	0.15118	0.15949	0.03767		0.00043	0.00025	0	0.00013		0.00895	0.01429	0.00473
		0.01118	0.01329	0.00855	0.01404		0	0.01379	0.00225	0.02185		0.10239	0.14772	0.0944	0.11915		0.08728	0.23714	0.08639	0.09394		0.00145	0.00163	0.00066	0.00116		0.00122		0.00153	0.00729		0.00026	0.00194	0	0.00826		0.01539	0.08268	0.00735	0.03294		0.00032	0.00018		0.0002		0.01311	0.00756	0.00539
		0.02434	0.01281	0.00619	0.01356		0	0.00988	0.00192	0.04886		0.17002*	0.14122	0.05948	0.11943		0.19235	0.35025	0.06262	0.0652		0.00187	0.00506	0.0255*	0.00361		0.00077	0.00545	0.00146	0.00522		0	0.00448	0.00067	0.00432		0.0492	0.16419	0.00529	0.08621		0.00078	0.00068	0	0.00049		0.03609	0.00691	0.0041
		0.02311	0.00766	0.00591	0.01978		0	0.0016	0	0.01648		0.10662	0.07699	0.04995	0.15984		0.13915	0.12138	0.02462	0.26772		0.00139	0.0021	0.0389*	0.00087		0.00074	0.00191	0.00127	0.01173		0.00045	0.00175	0.00037	0.00355		0.02084	0.03239	0.00482	0.06806		0.0002	0.00027	0.00051	0		0.01737	0.00301	0.00198
		0.02359	0.00482	0.00403	0.00538		0	0.01296	0	0.02035		0.11107	0.04523	0.04294	0.05889		0.1885	0.0669	0.03374	0.06844		0.00113	0.00031	0.00023	0.00086		0.00084	0.00327		0.00356		0	0.0018	0.00021	0		0.02816	0.03322	0.00162	0.04035		0.00165*	0.00029	0	0				0.00234
[truncated: 1 more columns]

[truncated: 5 more sheets: Supp. Figure4, Supp. Figure 5, Supp. Figure 6, Supp. Figure 7, Supp. Figure 8]
